# Supplementary material for: Curcumin Chalcone Derivatives Database (CCDD): a Python framework for natural compound derivatives database
Source: PeerJ. 2023 Aug 17;11:e15885. doi: 10.7717/peerj.15885 (PMC10440061; doi:10.7717/peerj.15885)
Supplement: Supplemental Information 2 [file peerj-11-15885-s002.txt]

CCDD database source code information

CCDD.py : CCDD source code wirtten by python.

Any other information can be downloaded at https://github.com/SRampogu/CCDD.
